# Supplementary material for: Interactions of Laurylated and Myristoylated KR12 Fragment of the LL37 Peptide with Polyoxidovanadates
Source: Molecules. 2025 Apr 2;30(7):1589. doi: 10.3390/molecules30071589 (PMC11990403; doi:10.3390/molecules30071589)
Supplement: Supplementary file 1 [file molecules-30-01589-s001.zip]

Archive with 1 entries (1 files):
- molecules-3510994-supplementary.pdf
